# Supplementary material for: Photoinduced Inhibition of Neutrophil Extracellular Traps Formation by Dichromatic Light Irradiation
Source: Curr Issues Mol Biol. 2025 Sep 9;47(9):729. doi: 10.3390/cimb47090729 (PMC12468020; doi:10.3390/cimb47090729)
Supplement: Supplementary file 1 [file cimb-47-00729-s001.zip]

Archive with 1 entries (1 files):
- cimb-3855560-supplementary.pdf
